# Supplementary material for: Novel and recurrent genetic variants of VHL, SDHB, and RET genes in Chinese pheochromocytoma and paraganglioma patients
Source: Front Genet. 2023 Mar 3;14:959989. doi: 10.3389/fgene.2023.959989 (PMC10020357; doi:10.3389/fgene.2023.959989)
Supplement: Supplementary file 1 [file Table2.XLSX]

## Sheet: VHL
Variant	Chromosome	Position	Consequence	Annotation	Allele Count	Allele Number	Allele Frequency
3:10183845 C / T (rs761240835)	3	10183845	p.Thr105Met	missense	14	4166	0.002959
3:10183851 G / A	3	10183851	p.Arg107His	missense	10	4199	0.001986
3:10191548 G / A (rs878854127)	3	10191548	p.Val181Ile	missense	17	12258	0.000818
3:10191627 C / T	3	10191627	p.Ala207Val	missense	21	11233	0.001342
3:10191635 C / T (rs774380450)	3	10191635	p.Arg210Trp	missense	18	11644	0.001157
3:10191488 C / T (rs5030818)	3	10191488	p.Arg161Ter	stop gained	37	10866	0.002617

## Sheet: SDHB
Variant	Chromosome	Position	Consequence	Annotation	Allele Count	Allele Number	Allele Frequency
1:17349159 G / A (rs186768244)	1	17349159	p.Pro237Ser	missense	21	10822	0.001731
1:17349179 C / T (rs587782604)	1	17349179	p.Arg230His	missense	17	12050	0.001025
1:17350553 C / T	1	17350553	p.Cys186Tyr	missense	20	10749	0.001458
1:17355180 C / T	1	17355180	p.Cys113Tyr	missense	19	11357	0.001244
1:17371320 G / A (rs74315370)	1	17371320	p.Arg46Ter	stop gained	15	12872	0.000769

## Sheet: RET
Variant	Chromosome	Position	Consequence	Annotation	Allele Count	Allele Number	Allele Frequency
10:43610119 G / A (rs1799939)	10	43610119	p.Gly691Ser	missense	1654	14976	0.1102
10:43600607 C / A (rs35118262)	10	43600607	p.Thr278Asn	missense	108	4547	0.02243
10:43606856 G / A (rs9282834)	10	43606856	p.Asp489Asn	missense	248	10753	0.02225
10:43620335 C / T (rs17158558)	10	43620335	p.Arg982Cys	missense	129	9017	0.01385
10:43596033 G / A (rs192489011)	10	43596033	p.Arg67His	missense	172	14217	0.01146
10:43597793 G / A (rs76397662)	10	43597793	p.Arg114His	missense	65	7945	0.007355
10:43601830 G / A (rs34682185)	10	43601830	p.Val292Met	missense	75	9875	0.006879
10:43604518 G / A (rs199529397)	10	43604518	p.Arg368His	missense	42	11674	0.003254
10:43609952 G / A (rs776164321)	10	43609952	p.Arg635His	missense	23	7648	0.002544
10:43596063 G / A (rs570176656)	10	43596063	p.Arg77His	missense	28	10293	0.002353
10:43610015 G / A	10	43610015	p.Cys656Tyr	missense	28	9743	0.00215
10:43620387 C / T (rs748288493)	10	43620387	p.Ala999Val	missense	21	9026	0.002076
10:43600558 G / A (rs775772444)	10	43600558	p.Val262Met	missense	9	3769	0.002005
10:43600600 G / A (rs139213499)	10	43600600	p.Val276Ile	missense	11	4201	0.001942
10:43595973 G / A	10	43595973	p.Gly47Asp	missense	15	6445	0.001824
10:43615116 C / T (rs377767424)	10	43615116	p.Arg844Trp	missense	13	6557	0.001714
10:43609969 G / A (rs377767411)	10	43609969	p.Ala641Thr	missense	16	7198	0.001711
10:43595976 C / T	10	43595976	p.Thr48Met	missense	13	6467	0.001708
10:43606730 G / A	10	43606730	p.Ala447Thr	missense	16	7946	0.001615
10:43615108 C / T (rs149891333)	10	43615108	p.Pro841Leu	missense	12	6624	0.001417
10:43622099 C / T (rs79853121)	10	43622099	p.Pro1039Leu	missense	11	6657	0.001417
10:43604611 C / T	10	43604611	p.Pro399Leu	missense	12	7053	0.001212
10:43606850 G / A	10	43606850	p.Ala487Thr	missense	16	10143	0.001205
10:43620396 G / A (rs763489828)	10	43620396	p.Ser1002Asn	missense	15	9640	0.001193
